# Supplementary material for: Predictors of Unfavorable Therapeutic Response to Left Bundle Branch Area Pacing and Atrioventricular Node Ablation in Patients with Atrial Fibrillation and Heart Failure
Source: J Cardiovasc Dev Dis. 2026 Jul 14;13(7):330. doi: 10.3390/jcdd13070330 (PMC13411699; doi:10.3390/jcdd13070330)
Supplement: Supplementary file 1 [file jcdd-13-00330-s001.zip]

Archive with 1 entries (1 files):
- jcdd-4270252-supplementary.pdf
